# Supplementary material for: Research on Bearing Fault Diagnosis Based on VMD-RCMWPE Feature Extraction and WOA-SVM-Optimized Multidataset Fusion
Source: Sensors (Basel). 2025 Aug 19;25(16):5139. doi: 10.3390/s25165139 (PMC12390204; doi:10.3390/s25165139)
Supplement: Supplementary file 1 [file sensors-25-05139-s001.zip]

Archive with 1 entries (1 files):
- sensors-3809057-supplementary.pdf
